# Supplementary material for: Designed De Novo α-Sheet Peptides Destabilize Bacterial Biofilms and Increase the Susceptibility of E. coli and S. aureus to Antibiotics
Source: Int J Mol Sci. 2024 Jun 27;25(13):7024. doi: 10.3390/ijms25137024 (PMC11241457; doi:10.3390/ijms25137024)
Supplement: Supplementary file 1 [file ijms-25-07024-s001.zip]

Archive with 1 entries (1 files):
- ijms-3029290-supplementary.pdf
